# Supplementary material for: Mycorrhizal Fungal Partners Remain Constant during a Root Lifecycle of Pleione bulbocodioides (Orchidaceae)
Source: J Fungi (Basel). 2021 Nov 22;7(11):994. doi: 10.3390/jof7110994 (PMC8621020; doi:10.3390/jof7110994)
Supplement: Supplementary file 1 [file jof-07-00994-s001.zip]

Archive with 2 entries (2 files):
- jof-1443389-supplementary figures 1-2.pdf
- jof-1443389-supplementary table 1 Detailed information of each fungal OTU detected in this study..xlsx
